# Supplementary material for: Transcriptomic and Functional Evidence for Differential Effects of MCF-7 Breast Cancer Cell-Secretome on Vascular and Lymphatic Endothelial Cell Growth
Source: Int J Mol Sci. 2022 Jun 28;23(13):7192. doi: 10.3390/ijms23137192 (PMC9266834; doi:10.3390/ijms23137192)
Supplement: Supplementary file 1 [file ijms-23-07192-s001.zip]

Archive with 2 entries (2 files):
- Supplementary data S1.pdf
- Table S1.xlsx
